# Supplementary material for: Vase-Life Monitoring System for Cut Flowers Using Deep Learning and Multiple Cameras
Source: Plants (Basel). 2025 Apr 1;14(7):1076. doi: 10.3390/plants14071076 (PMC11991080; doi:10.3390/plants14071076)
Supplement: Supplementary file 1 [file plants-14-01076-s001.zip]

Archive with 1 entries (1 files):
- plants-3470342-supplementary.pdf
